# Supplementary material for: Synthesis, Structural and Magnetic Properties of BiFeO3 Substituted with Ag
Source: Materials (Basel). 2025 Mar 25;18(7):1453. doi: 10.3390/ma18071453 (PMC11989932; doi:10.3390/ma18071453)
Supplement: Supplementary file 1 [file materials-18-01453-s001.zip]

Archive with 1 entries (1 files):
- materials-3515754-supplementary.pdf
